# Supplementary material for: Prevalence and incidence of sexually transmitted infections among South African women initiating injectable and long-acting contraceptives
Source: PLoS One. 2023 Nov 10;18(11):e0294285. doi: 10.1371/journal.pone.0294285 (PMC10637674; doi:10.1371/journal.pone.0294285)
Supplement: S5 Table — (XLSX) [file pone.0294285.s011.xlsx]

## Sheet: UCT STIs
PID	Visit	Contraceptive Arm	PSA concentration	Herpes Simplex 1	Herpes Simplex 2	Chlamydia trachomatis	Neisseria gonorrhoeae	Trichomonas vaginalis	Mycoplasma genitalium	Treponema pallidum
316-03-1296-4	0	copper-IUD	10.1469					1
316-03-1296-4	1	copper-IUD	28.8849			1		1				Missed visit
316-03-1296-4	3	copper-IUD	11.5538					1
316-03-1334-7	0	LNG	0			1
316-03-1334-7	1	LNG	0			1
316-03-1334-7	3	LNG	1.85023
316-03-1336-2	0	DMPA	0			1
316-03-1336-2	1	DMPA	0
316-03-1336-2	3	DMPA	0		1
316-03-1337-5	0	copper-IUD	0
316-03-1337-5	1	copper-IUD	0
316-03-1337-5	3	copper-IUD	0
316-03-1339-1	0	copper-IUD	0
316-03-1339-1	1	copper-IUD	0
316-03-1339-1	3	copper-IUD	0
316-03-1341-0	0	LNG	0
316-03-1341-0	1	LNG	0
316-03-1341-0	3	LNG	0
316-03-1350-3	0	DMPA	0
316-03-1350-3	1	DMPA	0
316-03-1350-3	3	DMPA	0
316-03-1351-1	0	LNG	0
316-03-1351-1	1	LNG	0
316-03-1351-1	3	LNG	0
316-03-1352-8	0	LNG	0
316-03-1352-8	1	LNG	0
316-03-1352-8	3	LNG	0
316-03-1353-5	0	LNG	0			1
316-03-1353-5	1	LNG	0
316-03-1353-5	3	LNG	0
316-03-1356-7	0	LNG	0			1
316-03-1356-7	1	LNG	0
316-03-1356-7	3	LNG	0
316-03-1359-6	0	LNG	0
316-03-1359-6	1	LNG	78.2892
316-03-1359-6	3	LNG	0
316-03-1361-5	0	copper-IUD	0
316-03-1361-5	1	copper-IUD	0
316-03-1361-5	3	copper-IUD	0
316-03-1363-3	0	LNG	0
316-03-1363-3	1	LNG	65.5653
316-03-1363-3	3	LNG	0					1
316-03-1365-0	0	DMPA	0			1		1
316-03-1365-0	1	DMPA
316-03-1365-0	3	DMPA	0
316-03-1366-4	0	DMPA	0
316-03-1366-4	1	DMPA	4.31325
316-03-1366-4	3	DMPA	0
316-03-1367-6	0	LNG	0
316-03-1367-6	1	LNG	56.4565		1
316-03-1367-6	3	LNG	41.3656
316-03-1372-5	0	DMPA	0
316-03-1372-5	1	DMPA	0
316-03-1372-5	3	DMPA	6.6239
316-03-1373-2	0	DMPA	77.7916
316-03-1373-2	1	DMPA	0					1
316-03-1373-2	3	DMPA	0
316-03-1375-7	0	copper-IUD	0
316-03-1375-7	1	copper-IUD	0
316-03-1375-7	3	copper-IUD	0
316-03-1377-4	0	DMPA	54.9925
316-03-1377-4	1	DMPA	20.3997
316-03-1377-4	3	DMPA	0
316-03-1378-6	0	copper-IUD	0
316-03-1378-6	1	copper-IUD	17.2717
316-03-1378-6	3	copper-IUD	0
316-03-1379-9	0	DMPA	0			1
316-03-1379-9	1	DMPA	0
316-03-1379-9	3	DMPA	0
316-03-1380-6	0	DMPA	0
316-03-1380-6	1	DMPA	0
316-03-1380-6	3	DMPA	0
316-03-1382-0	0	DMPA	0
316-03-1382-0	1	DMPA	87.634
316-03-1382-0	3	DMPA	0
316-03-1384-9	0	LNG	0
316-03-1384-9	1	LNG	0
316-03-1384-9	3	LNG	0
316-03-1387-8	0	copper-IUD	0
316-03-1387-8	1	copper-IUD	0
316-03-1387-8	3	copper-IUD	0
316-03-1388-1	0	LNG	0					1
316-03-1388-1	1	LNG	1.00576
316-03-1388-1	3	LNG	0		1
316-03-1390-0	0	copper-IUD	0
316-03-1390-0	1	copper-IUD	0
316-03-1390-0	3	copper-IUD	0		1
316-03-1392-9	0	LNG	6.02565
316-03-1392-9	1	LNG	20.0297
316-03-1392-9	3	LNG	0
316-03-1393-6	0	copper-IUD	0
316-03-1393-6	1	copper-IUD	0.18475		1
316-03-1393-6	3	copper-IUD	0		1
316-03-1394-4	0	DMPA	0		1	1		1
316-03-1394-4	1	DMPA	0					1
316-03-1394-4	3	DMPA	0			1		1
316-03-1395-8	0	LNG	0
316-03-1395-8	1	LNG	6.12315
316-03-1395-8	3	LNG	41.4541
316-03-1396-1	0	copper-IUD	0
316-03-1396-1	1	copper-IUD	2.22554		1			1
316-03-1396-1	3	copper-IUD	0.560068
316-03-1397-3	0	LNG	0
316-03-1397-3	1	LNG	0
316-03-1397-3	3	LNG	0
316-03-1398-2	0	copper-IUD	0
316-03-1398-2	1	copper-IUD	0
316-03-1398-2	3	copper-IUD	0
316-03-1399-5	0	LNG	0			1
316-03-1399-5	1	LNG
316-03-1399-5	3	LNG	0
316-03-1400-8	0	DMPA	0		1		1
316-03-1400-8	1	DMPA	0				1
316-03-1400-8	3	DMPA	0
316-03-1402-2	0	LNG	0
316-03-1402-2	1	LNG	0
316-03-1402-2	3	LNG	0
316-03-1406-4	0	copper-IUD	0				1
316-03-1406-4	1	copper-IUD	0			1	1
316-03-1406-4	3	copper-IUD	0			1	1
316-03-1407-6	0	DMPA	0
316-03-1407-6	1	DMPA	65.6231
316-03-1407-6	3	DMPA	0
316-03-1408-9	0	copper-IUD	0
316-03-1408-9	1	copper-IUD	0
316-03-1408-9	3	copper-IUD	0
316-03-1409-7	0	copper-IUD	0
316-03-1409-7	1	copper-IUD	0		1
316-03-1409-7	3	copper-IUD	0		1			1
316-03-1414-9	0	DMPA	0
316-03-1414-9	1	DMPA	0
316-03-1414-9	3	DMPA	0
316-03-1415-2	0	copper-IUD	0
316-03-1415-2	1	copper-IUD
316-03-1415-2	3	copper-IUD	0		1			1
316-03-1417-8	0	LNG	0			1
316-03-1417-8	1	LNG	0					1
316-03-1417-8	3	LNG	0
316-03-1419-3	0	copper-IUD	10.4591
316-03-1419-3	1	copper-IUD	0		1		1
316-03-1419-3	3	copper-IUD	5.79107		1		1
316-03-1421-6	0	DMPA	0		1
316-03-1421-6	1	DMPA	0
316-03-1421-6	3	DMPA	0		1
316-03-1422-4	0	DMPA	0					1
316-03-1422-4	1	DMPA	0
316-03-1422-4	3	DMPA	0
316-03-1425-3	0	LNG	62.4066			1
316-03-1425-3	1	LNG	0
316-03-1425-3	3	LNG	0
316-03-1428-8	0	DMPA	0
316-03-1428-8	1	DMPA	0
316-03-1428-8	3	DMPA	0			1			1
316-03-1429-1	0	DMPA	0
316-03-1429-1	1	DMPA	0
316-03-1429-1	3	DMPA	0
316-03-1431-2	0	copper-IUD	0
316-03-1431-2	1	copper-IUD	0
316-03-1431-2	3	copper-IUD	0
316-03-1433-1	0	copper-IUD	0			1		1
316-03-1433-1	1	copper-IUD	0					1
316-03-1433-1	3	copper-IUD	0					1
316-03-1435-4	0	LNG	0
316-03-1435-4	1	LNG	0
316-03-1435-4	3	LNG	0		1
316-03-1436-6	0	copper-IUD	0
316-03-1436-6	1	copper-IUD	0
316-03-1436-6	3	copper-IUD	0
316-03-1437-9	0	LNG	19.4588			1
316-03-1437-9	1	LNG	0
316-03-1437-9	3	LNG	0
316-03-1438-7	0	LNG	0
316-03-1438-7	1	LNG	0
316-03-1438-7	3	LNG	0
316-03-1439-0	0	LNG	1.49836						1
316-03-1439-0	1	LNG	0					1	1
316-03-1439-0	3	LNG	0
316-03-1440-3	0	DMPA	0			1		1
316-03-1440-3	1	DMPA	0			1		1
316-03-1440-3	3	DMPA	0
316-03-1441-1	0	LNG	0			1
316-03-1441-1	1	LNG	0			1
316-03-1441-1	3	LNG	0
316-03-1442-8	0	copper-IUD	0			1
316-03-1442-8	1	copper-IUD	0
316-03-1442-8	3	copper-IUD	0
316-03-1443-5	0	DMPA	0
316-03-1443-5	1	DMPA	0
316-03-1443-5	3	DMPA	0						1
316-03-1447-0	0	DMPA	0
316-03-1447-0	1	DMPA	0		1
316-03-1447-0	3	DMPA	0
316-03-1448-4	0	DMPA	0
316-03-1448-4	1	DMPA	40.8812
316-03-1448-4	3	DMPA	29.4927
316-03-1451-0	0	DMPA	0
316-03-1451-0	1	DMPA	0					1
316-03-1451-0	3	DMPA	0
316-03-1454-6	0	DMPA	0
316-03-1454-6	1	DMPA	0
316-03-1454-6	3	DMPA	0
316-03-1455-5	0	DMPA	0
316-03-1455-5	1	DMPA	0			1
316-03-1455-5	3	DMPA	0			1
316-03-1456-8	0	DMPA	0			1
316-03-1456-8	1	DMPA	0			1
316-03-1456-8	3	DMPA	0
316-03-1457-1	0	DMPA	0
316-03-1457-1	1	DMPA	76.6506
316-03-1457-1	3	DMPA	0.718757
316-03-1458-3	0	DMPA	0
316-03-1458-3	1	DMPA	0
316-03-1458-3	3	DMPA	0
316-03-1459-2	0	LNG	81.5857					1
316-03-1459-2	1	LNG	75.1781
316-03-1459-2	3	LNG	77.0162					1	1
316-03-1463-4	0	LNG	0
316-03-1463-4	1	LNG	0
316-03-1463-4	3	LNG	0
316-03-1464-0	0	LNG	0		1			1
316-03-1464-0	1	LNG	0					1
316-03-1464-0	3	LNG	92.772					1
316-03-1467-2	0	copper-IUD	0					1
316-03-1467-2	1	copper-IUD	0			1
316-03-1467-2	3	copper-IUD	0
316-03-1468-5	0	copper-IUD	41.5345
316-03-1468-5	1	copper-IUD	0
316-03-1468-5	3	copper-IUD	0
316-03-1470-0	0	LNG	0
316-03-1470-0	1	LNG	0
316-03-1470-0	3	LNG	0
316-03-1471-7	0	LNG	0						1
316-03-1471-7	1	LNG	0
316-03-1471-7	3	LNG	0						1
316-03-1472-9	0	copper-IUD	0
316-03-1472-9	1	copper-IUD	10.3418
316-03-1472-9	3	copper-IUD	0
316-03-1473-6	0	copper-IUD	0
316-03-1473-6	1	copper-IUD	0
316-03-1473-6	3	copper-IUD	0
316-03-1475-8	0	LNG	0		1	1
316-03-1475-8	1	LNG	0			1
316-03-1475-8	3	LNG	0
316-03-1477-3	0	copper-IUD	0			1
316-03-1477-3	1	copper-IUD	60.8456
316-03-1477-3	3	copper-IUD	0
316-03-1480-2	0	LNG	0					1
316-03-1480-2	1	LNG	0					1
316-03-1480-2	3	LNG	0
316-03-1483-8	0	copper-IUD	0
316-03-1483-8	1	copper-IUD	0
316-03-1483-8	3	copper-IUD	0
316-03-1485-6	0	copper-IUD	0
316-03-1485-6	1	copper-IUD	0
316-03-1485-6	3	copper-IUD	0
316-03-1486-9	0	DMPA	0
316-03-1486-9	1	DMPA	0
316-03-1486-9	3	DMPA	0			1
316-03-1488-0	0	copper-IUD	0		1
316-03-1488-0	1	copper-IUD	0
316-03-1488-0	3	copper-IUD	0
316-03-1489-4	0	DMPA	0
316-03-1489-4	1	DMPA	0
316-03-1489-4	3	DMPA	0
316-03-1491-8	0	DMPA	11.8665
316-03-1491-8	1	DMPA	0
316-03-1491-8	3	DMPA	0
316-03-1492-5	0	DMPA	0						1
316-03-1492-5	1	DMPA	0						1
316-03-1492-5	3	DMPA	0
316-03-1497-4	0	copper-IUD	0						1
316-03-1497-4	1	copper-IUD	0
316-03-1497-4	3	copper-IUD	0
316-03-1499-9	0	LNG	0
316-03-1499-9	1	LNG	0
316-03-1499-9	3	LNG	0
316-03-1501-0	0	DMPA	0
316-03-1501-0	1	DMPA	0
316-03-1501-0	3	DMPA	0
316-03-1504-6	0	copper-IUD	0
316-03-1504-6	1	copper-IUD	0
316-03-1504-6	3	copper-IUD	0			1
316-03-1505-5	0	DMPA	70.291
316-03-1505-5	1	DMPA	0
316-03-1505-5	3	DMPA	0
316-03-1506-8	0	copper-IUD	0
316-03-1506-8	1	copper-IUD	0
316-03-1506-8	3	copper-IUD	39.6904		1				1
316-03-1507-1	0	copper-IUD	0
316-03-1507-1	1	copper-IUD	0
316-03-1507-1	3	copper-IUD	0
316-03-1510-1	0	LNG	0			1		1
316-03-1510-1	1	LNG	0
316-03-1510-1	3	LNG	0
316-03-1511-8	0	LNG	0
316-03-1511-8	1	LNG	0
316-03-1511-8	3	LNG	0
316-03-1514-3	0	DMPA	3.01489		1
316-03-1514-3	1	DMPA	0
316-03-1514-3	3	DMPA	0
316-03-1517-4	0	DMPA	0
316-03-1517-4	1	DMPA	0
316-03-1517-4	3	DMPA	3.54014
316-03-1518-6	0	LNG	0			1
316-03-1518-6	1	LNG	0
316-03-1518-6	3	LNG	0
316-03-1519-9	0	LNG	0				1
316-03-1519-9	1	LNG	0
316-03-1519-9	3	LNG	0
316-03-1525-9	0	copper-IUD	0		1	1		1
316-03-1525-9	1	copper-IUD	55.9156
316-03-1525-9	3	copper-IUD	62.7468
316-03-1526-7	0	LNG	0
316-03-1526-7	1	LNG	0
316-03-1526-7	3	LNG	0
316-03-1527-0	0	LNG	0
316-03-1527-0	1	LNG	0
316-03-1527-0	3	LNG	0
316-03-1528-4	0	LNG	0
316-03-1528-4	1	LNG	0
316-03-1528-4	3	LNG	0
316-03-1529-6	0	DMPA	0
316-03-1529-6	1	DMPA	0		1
316-03-1529-6	3	DMPA	0		1	1
316-03-1531-7	0	copper-IUD	9.00474					1
316-03-1531-7	1	copper-IUD	75.7645					1
316-03-1531-7	3	copper-IUD	0					1
318-03-1077-2	0	LNG	4.6894					1
318-03-1077-2	1	LNG	0					1
318-03-1077-2	3	LNG	0					1
318-03-1282-6	0	DMPA	0
318-03-1282-6	1	DMPA	80.7128			1
318-03-1282-6	3	DMPA	0			1
318-03-1283-4	0	LNG	20.0063
318-03-1283-4	1	LNG	17.3321
318-03-1283-4	3	LNG	0
318-03-1285-1	0	DMPA	98.0075			1		1
318-03-1285-1	1	DMPA	0
318-03-1285-1	3	DMPA	0					1
318-03-1286-3	0	DMPA	0
318-03-1286-3	1	DMPA	0
318-03-1286-3	3	DMPA	0					1
318-03-1287-2	0	copper-IUD	0
318-03-1287-2	1	copper-IUD	0
318-03-1287-2	3	copper-IUD	0
318-03-1289-8	0	copper-IUD	0
318-03-1289-8	1	copper-IUD	0
318-03-1289-8	3	copper-IUD	0			1
318-03-1290-6	0	LNG	0
318-03-1290-6	1	LNG	0
318-03-1290-6	3	LNG	0
318-03-1292-0	0	LNG	0			1
318-03-1292-0	1	LNG	0		1
318-03-1292-0	3	LNG	0
318-03-1294-9	0	DMPA	0
318-03-1294-9	1	DMPA	0
318-03-1294-9	3	DMPA	0
318-03-1295-2	0	LNG	0
318-03-1295-2	1	LNG	0
318-03-1295-2	3	LNG	0					1
318-03-1297-8	0	DMPA	0
318-03-1297-8	1	DMPA	0
318-03-1297-8	3	DMPA
318-03-1298-1	0	DMPA	0
318-03-1298-1	1	DMPA	0					1
318-03-1298-1	3	DMPA	0		1
318-03-1299-3	0	copper-IUD	0			1
318-03-1299-3	1	copper-IUD	0
318-03-1299-3	3	copper-IUD	0
318-03-1300-3	0	LNG	0			1	1	1
318-03-1300-3	1	LNG	0					1
318-03-1300-3	3	LNG	0					1
318-03-1301-1	0	copper-IUD	92.772
318-03-1301-1	1	copper-IUD	0		1		1
318-03-1301-1	3	copper-IUD	0
318-03-1302-8	0	DMPA	0					1
318-03-1302-8	1	DMPA	0
318-03-1302-8	3	DMPA	0
318-03-1303-5	0	LNG	16.7018					1
318-03-1303-5	1	LNG	0					1
318-03-1303-5	3	LNG	0
318-03-1304-2	0	LNG	0						1
318-03-1304-2	1	LNG	0
318-03-1304-2	3	LNG	0						1
318-03-1306-7	0	copper-IUD	0		1			1
318-03-1306-7	1	copper-IUD	0					1
318-03-1306-7	3	copper-IUD	53.0029
318-03-1307-0	0	LNG	0					1
318-03-1307-0	1	LNG	0					1
318-03-1307-0	3	LNG
318-03-1310-0	0	DMPA	0					1
318-03-1310-0	1	DMPA	0				1
318-03-1310-0	3	DMPA	0
318-03-1311-7	0	copper-IUD	0			1	1	1
318-03-1311-7	1	copper-IUD	0
318-03-1311-7	3	copper-IUD	0
318-03-1312-9	0	copper-IUD	0
318-03-1312-9	1	copper-IUD	70.291
318-03-1312-9	3	copper-IUD	No sample
318-03-1314-4	0	LNG	0
318-03-1314-4	1	LNG	0
318-03-1314-4	3	LNG	0
318-03-1315-8	0	DMPA	0				1
318-03-1315-8	1	DMPA	0
318-03-1315-8	3	DMPA	0
318-03-1318-2	0	copper-IUD	6.79974
318-03-1318-2	1	copper-IUD	0		1
318-03-1318-2	3	copper-IUD	0
318-03-1319-5	0	DMPA	0
318-03-1319-5	1	DMPA	0
318-03-1319-5	3	DMPA	0
318-03-1320-4	0	copper-IUD	0
318-03-1320-4	1	copper-IUD	0
318-03-1320-4	3	copper-IUD	0
318-03-1321-0	0	DMPA	0
318-03-1321-0	1	DMPA	0
318-03-1321-0	3	DMPA	0		1
318-03-1323-9	0	copper-IUD	0
318-03-1323-9	1	copper-IUD	0
318-03-1323-9	3	copper-IUD	0
318-03-1324-6	0	DMPA	0			1
318-03-1324-6	1	DMPA	76.684
318-03-1324-6	3	DMPA	12.142			1			1
318-03-1326-8	0	LNG	0
318-03-1326-8	1	LNG	0
318-03-1326-8	3	LNG	0
318-03-1328-3	0	copper-IUD	0
318-03-1328-3	1	copper-IUD	0
318-03-1328-3	3	copper-IUD	0.804049					1
318-03-1330-1	0	copper-IUD	0					1
318-03-1330-1	1	copper-IUD	0
318-03-1330-1	3	copper-IUD	0
318-03-1331-8	0	copper-IUD	0
318-03-1331-8	1	copper-IUD	0
318-03-1331-8	3	copper-IUD	69.4779
318-03-1333-2	0	DMPA	0					1
318-03-1333-2	1	DMPA	0
318-03-1333-2	3	DMPA	0
318-03-1334-3	0	LNG	64.9741
318-03-1334-3	1	LNG	72.0817
318-03-1334-3	3	LNG	0
318-03-1336-0	0	copper-IUD	0					1
318-03-1336-0	1	copper-IUD	22.9808
318-03-1336-0	3	copper-IUD	0
318-03-1339-9	0	DMPA	0					1	1
318-03-1339-9	1	DMPA	0					1
318-03-1339-9	3	DMPA
318-03-1340-5	0	LNG	0			1
318-03-1340-5	1	LNG	0
318-03-1340-5	3	LNG	0			1
318-03-1342-3	0	LNG	0
318-03-1342-3	1	LNG	0
318-03-1342-3	3	LNG	0
318-03-1344-8	0	copper-IUD	0
318-03-1344-8	1	copper-IUD	0
318-03-1344-8	3	copper-IUD	3.31423
318-03-1345-4	0	LNG	0					1
318-03-1345-4	1	LNG	40.2012
318-03-1345-4	3	LNG	3.39495
318-03-1346-6	0	LNG	0					1
318-03-1346-6	1	LNG	0
318-03-1346-6	3	LNG	0
318-03-1347-9	0	LNG	98.0075			1	1		1
318-03-1347-9	1	LNG	0
318-03-1347-9	3	LNG	0			1
318-03-1348-7	0	LNG	0
318-03-1348-7	1	LNG	0
318-03-1348-7	3	LNG	0
318-03-1349-0	0	copper-IUD	0					1
318-03-1349-0	1	copper-IUD	0
318-03-1349-0	3	copper-IUD	0
318-03-1352-6	0	DMPA	0
318-03-1352-6	1	DMPA	7.73804
318-03-1352-6	3	DMPA	0
318-03-1354-0	0	LNG	0			1		1
318-03-1354-0	1	LNG	0
318-03-1354-0	3	LNG	80.718		1
318-03-1355-1	0	DMPA	0
318-03-1355-1	1	DMPA	0
318-03-1355-1	3	DMPA	0					1
318-03-1356-3	0	LNG	0
318-03-1356-3	1	LNG	0
318-03-1356-3	3	LNG	0
318-03-1359-8	0	copper-IUD	0			1
318-03-1359-8	1	copper-IUD	0
318-03-1359-8	3	copper-IUD	0
